# Supplementary material for: Effect of Size on Phase Mixing Patterns in Rapidly Solidified Au–Ge Nanoparticles
Source: Nanomaterials (Basel). 2025 Jun 14;15(12):924. doi: 10.3390/nano15120924 (PMC12195838; doi:10.3390/nano15120924)
Supplement: Supplementary file 1 [file nanomaterials-15-00924-s001.zip]

Archive with 1 entries (1 files):
- nanomaterials-3667150-supplementary.pdf
